# Supplementary material for: Vitamin auxotrophies shape microbial community assembly on model marine particles
Source: ISME J. 2025 Aug 20;19(1):wraf184. doi: 10.1093/ismejo/wraf184 (PMC12448291; doi:10.1093/ismejo/wraf184)
Supplement: Dataset_S1_wraf184 [file dataset_s1_wraf184.xlsx]

## Sheet: Dataset S1
Dataset S1. Isolate collection.
Strains	Well	Plate	strain_id	kingdom	phylum	class	order	family	genus	closest.species	comments	Source	Isolation.method	Isolation.details.published.	phenotype	auxo_B1	auxo_B3	auxo_B7	auxo_B9	auxo_B12
C3M06	G12	P1	P1_G12	Bacteria	Proteobacteria	Alphaproteobacteria	Rhodobacterales	Rhodobacteraceae	Salipiger			Cordero lab	Carageenan hydrogel particle enrichment	https://www.sciencedirect.com/science/article/pii/S0960982219303458	auxotroph	B1	B3	B7		B12
B3M18	F8	P1	P1_F8	Bacteria	Proteobacteria	Alphaproteobacteria	Rhodobacterales	Rhodobacteraceae	Celeribacter	Celeribacter		Cordero lab	Alginate hydrogel particle enrichment	https://www.sciencedirect.com/science/article/pii/S0960982219303458	auxotroph	B1	B3	B7	B9
D2R18	A3	P2	P2_A3	Bacteria	Proteobacteria	Alphaproteobacteria	Rhodobacterales	Rhodobacteraceae	Yoonia	Yoonia		Cordero lab	Chitosan hydrogel particle enrichment	https://www.sciencedirect.com/science/article/pii/S0960982219303458	auxotroph	B1	B3	B7
D2R19	A4	P2	P2_A4	Bacteria	Proteobacteria	Alphaproteobacteria	Rhodobacterales	Rhodobacteraceae	Yoonia	Yoonia		Cordero lab	Chitosan hydrogel particle enrichment	https://www.sciencedirect.com/science/article/pii/S0960982219303458	auxotroph	B1	B3	B7
C3R10	H6	P1	P1_H6	Bacteria	Firmicutes	Bacilli	Bacillales	Anaerobacillaceae_A	Anaerobacillus_A			Cordero lab	Carageenan hydrogel particle enrichment	https://www.sciencedirect.com/science/article/pii/S0960982219303458	auxotroph	B1		B7		B12
D2M19_2	C1	P2	P2_C1	Bacteria	Proteobacteria	Alphaproteobacteria	Rhodobacterales	Rhodobacteraceae	Pacificibacter			Cordero lab (reisolated by Matti Gralka)	Chitosan hydrogel particle enrichment	https://www.sciencedirect.com/science/article/pii/S0960982219303458	auxotroph	B1		B7
D2R04	H12	P1	P1_H12	Bacteria	Proteobacteria	Alphaproteobacteria	Rhodobacterales	Rhodobacteraceae	Pacificibacter			Cordero lab	Chitosan hydrogel particle enrichment	https://www.sciencedirect.com/science/article/pii/S0960982219303458	auxotroph	B1		B7
F2R14	D2	P2	P2_D2	Bacteria	Proteobacteria	Alphaproteobacteria	Rhodobacterales	Rhodobacteraceae	Pacificibacter			Cordero lab	Agarose-carageenan hydrogel particle enrichment	https://www.sciencedirect.com/science/article/pii/S0960982219303458	auxotroph	B1		B7
B2M14	E8	P1	P1_E8	Bacteria	Proteobacteria	Alphaproteobacteria	Rhodobacterales	Rhodobacteraceae	Marinovum			Cordero lab	Alginate hydrogel particle enrichment	https://www.sciencedirect.com/science/article/pii/S0960982219303458	auxotroph	B1		B7		B12
A3M17	D11	P1	P1_D11	Bacteria	Proteobacteria	Alphaproteobacteria	Rhodobacterales	Rhodobacteraceae	Ruegeria	Ruegeria		Cordero lab	Agarose hydrogel particle enrichment	https://www.sciencedirect.com/science/article/pii/S0960982219303458	auxotroph	B1	B3
B2R22	F3	P1	P1_F3	Bacteria	Proteobacteria	Alphaproteobacteria	Rhodobacterales	Rhodobacteraceae	Octadecabacter			Cordero lab	Alginate hydrogel particle enrichment	https://www.sciencedirect.com/science/article/pii/S0960982219303458	auxotroph	B1	B3
B3M03	F4	P1	P1_F4	Bacteria	Proteobacteria	Alphaproteobacteria	Rhodobacterales	Rhodobacteraceae	Marinovum			Cordero lab	Alginate hydrogel particle enrichment	https://www.sciencedirect.com/science/article/pii/S0960982219303458	auxotroph	B1	B3			B12
E3M02	B8	P2	P2_B8	Bacteria	Proteobacteria	Alphaproteobacteria	Rhodobacterales	Rhodobacteraceae	Salipiger			Cordero lab	Agarose-alginate hydrogel particle enrichment	https://www.sciencedirect.com/science/article/pii/S0960982219303458	auxotroph	B1	B3			B12
G3M19	E10	P2	P2_E10	Bacteria	Proteobacteria	Alphaproteobacteria	Rhodobacterales	Rhodobacteraceae	Celeribacter	Celeribacter		Cordero lab	Agarose-chitosan hydrogel particle enrichment	https://www.sciencedirect.com/science/article/pii/S0960982219303458	auxotroph	B1	B3
I2M02	F3	P2	P2_F3	Bacteria	Proteobacteria	Alphaproteobacteria	Rhodobacterales	Rhodobacteraceae	Celeribacter	Celeribacter		Cordero lab	Chitin hydrogel particle enrichment	https://www.sciencedirect.com/science/article/pii/S0960982219303458	auxotroph	B1	B3
A2R20	D9	P1	P1_D9	Bacteria	Proteobacteria	Gammaproteobacteria	Pseudomonadales	Oleiphilaceae	Marinobacter			Cordero lab	Agarose hydrogel particle enrichment	https://www.sciencedirect.com/science/article/pii/S0960982219303458	auxotroph	B1
C3R14	H8	P1	P1_H8	Bacteria	Proteobacteria	Gammaproteobacteria	Alteromonadales	Shewanellaceae	Shewanella	Shewanella		Cordero lab	Carageenan hydrogel particle enrichment	https://www.sciencedirect.com/science/article/pii/S0960982219303458	auxotroph	B1				B12
D3M17	A7	P2	P2_A7	Bacteria	Bacteroidota	Bacteroidia	Flavobacteriales	Flavobacteriaceae	Arenibacter	Arenibacter		Cordero lab	Chitosan hydrogel particle enrichment	https://www.sciencedirect.com/science/article/pii/S0960982219303458	auxotroph	B1
E3M18	B12	P2	P2_B12	Bacteria	Bacteroidota	Bacteroidia	Flavobacteriales	Flavobacteriaceae	Arenibacter			Cordero lab	Agarose-alginate hydrogel particle enrichment	https://www.sciencedirect.com/science/article/pii/S0960982219303458	auxotroph	B1
F3R11	F10	P2	P2_F10	Bacteria	Proteobacteria	Gammaproteobacteria	Pseudomonadales	Oleiphilaceae	Marinobacter	Marinobacter		Cordero lab	Agarose-carageenan hydrogel particle enrichment	https://www.sciencedirect.com/science/article/pii/S0960982219303458	auxotroph	B1
I2M14	F5	P2	P2_F5	Bacteria	Proteobacteria	Gammaproteobacteria	Pseudomonadales	Oleiphilaceae	Marinobacter			Cordero lab	Chitin hydrogel particle enrichment	https://www.sciencedirect.com/science/article/pii/S0960982219303458	auxotroph	B1
I3M17	G2	P2	P2_G2	Bacteria	Bacteroidota	Bacteroidia	Cytophagales	Cyclobacteriaceae	Cyclobacterium			Cordero lab	Chitin hydrogel particle enrichment	https://www.sciencedirect.com/science/article/pii/S0960982219303458	auxotroph	B1
4F10	B4	P1	P1_B4	Bacteria	Proteobacteria	Alphaproteobacteria	Rhodobacterales	Rhodobacteraceae	Shimia	Shimia		Cordero lab	Chitin hydrogel particle enrichment	https://www.nature.com/articles/ncomms11965?origin=ppub	auxotroph			B7
4H09	B7	P1	P1_B7	Bacteria	Proteobacteria	Alphaproteobacteria	Rhodobacterales	Rhodobacteraceae	Shimia	Shimia		Cordero lab	Chitin hydrogel particle enrichment	https://www.nature.com/articles/ncomms11965?origin=ppub	auxotroph			B7
5D01	B10	P1	P1_B10	Bacteria	Proteobacteria	Alphaproteobacteria	Rhodobacterales	Rhodobacteraceae	Shimia	Shimia		Cordero lab	Chitin hydrogel particle enrichment	https://www.nature.com/articles/ncomms11965?origin=ppub	auxotroph			B7
5F01	B11	P1	P1_B11	Bacteria	Proteobacteria	Alphaproteobacteria	Rhodobacterales	Rhodobacteraceae	Shimia	Shimia		Cordero lab	Chitin hydrogel particle enrichment	https://www.nature.com/articles/ncomms11965?origin=ppub	auxotroph			B7
A2R07	D7	P1	P1_D7	Bacteria	Proteobacteria	Alphaproteobacteria	Rhodobacterales	Rhodobacteraceae	Shimia	Shimia		Cordero lab	Agarose hydrogel particle enrichment	https://www.sciencedirect.com/science/article/pii/S0960982219303458	auxotroph			B7
A3R06	E1	P1	P1_E1	Bacteria	Proteobacteria	Alphaproteobacteria	Rhodobacterales	Rhodobacteraceae	Epibacterium	Epibacterium		Cordero lab	Agarose hydrogel particle enrichment	https://www.sciencedirect.com/science/article/pii/S0960982219303458	auxotroph			B7
C2M11	A2	P2	P2_A2	Bacteria	Proteobacteria	Gammaproteobacteria	Alteromonadales	Alteromonadaceae	Colwellia			Cordero lab	Carageenan hydrogel particle enrichment	https://www.sciencedirect.com/science/article/pii/S0960982219303458	auxotroph			B7
C2M19	G6	P1	P1_G6	Bacteria	Proteobacteria	Gammaproteobacteria	Alteromonadales	Alteromonadaceae	Colwellia			Cordero lab	Carageenan hydrogel particle enrichment	https://www.sciencedirect.com/science/article/pii/S0960982219303458	auxotroph			B7
C2R07	G7	P1	P1_G7	Bacteria	Proteobacteria	Gammaproteobacteria	Alteromonadales	Alteromonadaceae	Colwellia			Cordero lab	Carageenan hydrogel particle enrichment	https://www.sciencedirect.com/science/article/pii/S0960982219303458	auxotroph			B7
C3R04	H9	P2	P2_H9	Bacteria	Proteobacteria	Gammaproteobacteria	Alteromonadales	Alteromonadaceae	Colwellia			Cordero lab	Carageenan hydrogel particle enrichment	https://www.sciencedirect.com/science/article/pii/S0960982219303458	auxotroph			B7
F1R02	C7	P2	P2_C7	Bacteria	Proteobacteria	Gammaproteobacteria	Alteromonadales	Alteromonadaceae	Colwellia			Cordero lab	Agarose-carageenan hydrogel particle enrichment	https://www.sciencedirect.com/science/article/pii/S0960982219303458	auxotroph			B7
G1M14	D10	P2	P2_D10	Bacteria	Proteobacteria	Gammaproteobacteria	Alteromonadales	Alteromonadaceae	Colwellia			Cordero lab	Agarose-chitosan hydrogel particle enrichment	https://www.sciencedirect.com/science/article/pii/S0960982219303458	auxotroph			B7
G2R13	E5	P2	P2_E5	Bacteria	Proteobacteria	Alphaproteobacteria	Rhodobacterales	Rhodobacteraceae	Shimia	Shimia		Cordero lab	Agarose-chitosan hydrogel particle enrichment	https://www.sciencedirect.com/science/article/pii/S0960982219303458	auxotroph			B7	B9	B12
G3M07	E8	P2	P2_E8	Bacteria	Proteobacteria	Gammaproteobacteria	Alteromonadales	Alteromonadaceae	Colwellia			Cordero lab	Agarose-chitosan hydrogel particle enrichment	https://www.sciencedirect.com/science/article/pii/S0960982219303458	auxotroph			B7
I1M13	E12	P2	P2_E12	Bacteria	Proteobacteria	Alphaproteobacteria	Rhodobacterales	Rhodobacteraceae	Shimia	Shimia		Cordero lab	Chitin hydrogel particle enrichment	https://www.sciencedirect.com/science/article/pii/S0960982219303458	auxotroph			B7
I2M11	F4	P2	P2_F4	Bacteria	Proteobacteria	Gammaproteobacteria	Granulosicoccales	Granulosicoccaceae	UBA7957			Cordero lab	Chitin hydrogel particle enrichment	https://www.sciencedirect.com/science/article/pii/S0960982219303458	auxotroph			B7
B2R09	F1	P1	P1_F1	Bacteria	Proteobacteria	Alphaproteobacteria	Rhodobacterales	Rhodobacteraceae	Roseovarius	Roseovarius		Cordero lab	Alginate hydrogel particle enrichment	https://www.sciencedirect.com/science/article/pii/S0960982219303458	auxotroph		B3
C2R07_2	A5	P2	P2_A5	Bacteria	Proteobacteria	Alphaproteobacteria	Rhodobacterales	Rhodobacteraceae	Paracoccus			Cordero lab (reisolated by Matti Gralka)	Carageenan hydrogel particle enrichment	https://www.sciencedirect.com/science/article/pii/S0960982219303458	auxotroph		B3
C2R09	G8	P1	P1_G8	Bacteria	Proteobacteria	Alphaproteobacteria	Rhodobacterales	Rhodobacteraceae	Paracoccus			Cordero lab	Carageenan hydrogel particle enrichment	https://www.sciencedirect.com/science/article/pii/S0960982219303458	auxotroph		B3
A1M10	C12	P1	P1_C12	Bacteria	Bacteroidota	Bacteroidia	Flavobacteriales	Flavobacteriaceae	Cellulophaga	Cellulophaga		Cordero lab	Agarose hydrogel particle enrichment	https://www.sciencedirect.com/science/article/pii/S0960982219303458	auxotroph					B12
B2R08	H1	P2	P2_H1	Bacteria	Proteobacteria	Gammaproteobacteria	Alteromonadales	Shewanellaceae	Shewanella	Shewanella		Cordero lab	Alginate hydrogel particle enrichment	https://www.sciencedirect.com/science/article/pii/S0960982219303458	auxotroph					B12
C2R11	G9	P1	P1_G9	Bacteria	Proteobacteria	Gammaproteobacteria	Alteromonadales	Shewanellaceae	Shewanella	Shewanella		Cordero lab	Carageenan hydrogel particle enrichment	https://www.sciencedirect.com/science/article/pii/S0960982219303458	auxotroph					B12
C3R19	H10	P1	P1_H10	Bacteria	Bacteroidota	Bacteroidia	Flavobacteriales	Flavobacteriaceae	Maribacter	Maribacter		Cordero lab	Carageenan hydrogel particle enrichment	https://www.sciencedirect.com/science/article/pii/S0960982219303458	auxotroph					B12
D3R04	A9	P2	P2_A9	Bacteria	Proteobacteria	Gammaproteobacteria	Alteromonadales	Shewanellaceae	Shewanella	Shewanella		Cordero lab	Chitosan hydrogel particle enrichment	https://www.sciencedirect.com/science/article/pii/S0960982219303458	auxotroph					B12
G2R07	E4	P2	P2_E4	Bacteria	Bacteroidota	Bacteroidia	Flavobacteriales	Flavobacteriaceae	Cellulophaga	Cellulophaga		Cordero lab	Agarose-chitosan hydrogel particle enrichment	https://www.sciencedirect.com/science/article/pii/S0960982219303458	auxotroph					B12
4A09	A7	P1	P1_A7	Bacteria	Proteobacteria	Gammaproteobacteria	Pseudomonadales	Saccharospirillaceae_A	Oceanobacter			Cordero lab	Chitin hydrogel particle enrichment	https://www.nature.com/articles/ncomms11965?origin=ppub	inconclusive
B1R15	E5	P1	P1_E5	Bacteria	Proteobacteria	Gammaproteobacteria	Alteromonadales	Shewanellaceae	Shewanella	Shewanella		Cordero lab	Alginate hydrogel particle enrichment	https://www.sciencedirect.com/science/article/pii/S0960982219303458	inconclusive
D3M06	A6	P2	P2_A6	Bacteria	Proteobacteria	Gammaproteobacteria	Pseudomonadales	Moraxellaceae	Acinetobacter	Acinetobacter		Cordero lab	Chitosan hydrogel particle enrichment	https://www.sciencedirect.com/science/article/pii/S0960982219303458	inconclusive
E2M05	B2	P2	P2_B2	Bacteria	Proteobacteria	Gammaproteobacteria	Pseudomonadales	Nitrincolaceae	Neptuniibacter			Cordero lab	Agarose-alginate hydrogel particle enrichment	https://www.sciencedirect.com/science/article/pii/S0960982219303458	inconclusive
F1R01	C6	P2	P2_C6	Bacteria	Proteobacteria	Gammaproteobacteria	Alteromonadales	Shewanellaceae	Shewanella	Shewanella		Cordero lab	Agarose-carageenan hydrogel particle enrichment	https://www.sciencedirect.com/science/article/pii/S0960982219303458	inconclusive
F2R13	D1	P2	P2_D1	Bacteria	Proteobacteria	Alphaproteobacteria	Rhodobacterales	Rhodobacteraceae	Shimia	Shimia		Cordero lab	Agarose-carageenan hydrogel particle enrichment	https://www.sciencedirect.com/science/article/pii/S0960982219303458	inconclusive
I2M19	F8	P2	P2_F8	Bacteria	Bacteroidota	Bacteroidia	Flavobacteriales	Flavobacteriaceae	Tamlana_A			Cordero lab	Chitin hydrogel particle enrichment	https://www.sciencedirect.com/science/article/pii/S0960982219303458	inconclusive
I3M17_2	B11	P2	P2_B11	Bacteria	Proteobacteria	Gammaproteobacteria	Pseudomonadales	Cellvibrionaceae	Saccharophagus	Saccharophagus		Cordero lab	Chitin hydrogel particle enrichment	https://www.sciencedirect.com/science/article/pii/S0960982219303458	inconclusive
12B01	B7	P2	P2_B7	Bacteria	Proteobacteria	Gammaproteobacteria	Vibrionales	Vibrionaceae	Vibrio	Vibrio		Polz lab (Jan Hendrik Hehemann)	Seawater	https://www.ncbi.nlm.nih.gov/bioproject/PRJNA13568/	prototroph
1A01	A1	P1	P1_A1	Bacteria	Proteobacteria	Gammaproteobacteria	Vibrionales	Vibrionaceae	Vibrio	Vibrio		Cordero lab	Chitin hydrogel particle enrichment	https://www.nature.com/articles/ncomms11965?origin=ppub	prototroph
1A06	H4	P2	P2_H4	Bacteria	Proteobacteria	Gammaproteobacteria	Vibrionales	Vibrionaceae	Vibrio	Vibrio		Polz lab (Jan Hendrik Hehemann)		https://www.ncbi.nlm.nih.gov/biosample?LinkName=assembly_biosample&from_uid=772591	prototroph
3B05	A2	P1	P1_A2	Bacteria	Proteobacteria	Gammaproteobacteria	Pseudomonadales	Nitrincolaceae	Neptunomonas	Neptunomonas		Cordero lab	Chitin hydrogel particle enrichment	https://www.nature.com/articles/ncomms11965?origin=ppub	prototroph
3C02	A3	P1	P1_A3	Bacteria	Proteobacteria	Gammaproteobacteria	Vibrionales	Vibrionaceae	Vibrio	Vibrio		Cordero lab	Chitin hydrogel particle enrichment	https://www.nature.com/articles/ncomms11965?origin=ppub	prototroph
3D04	A4	P1	P1_A4	Bacteria	Proteobacteria	Gammaproteobacteria	Alteromonadales	Alteromonadaceae	Alteromonas	Alteromonas		Cordero lab	Chitin hydrogel particle enrichment	https://www.nature.com/articles/ncomms11965?origin=ppub	prototroph
3D05	A5	P1	P1_A5	Bacteria	Proteobacteria	Gammaproteobacteria	Alteromonadales	Alteromonadaceae	Pseudoalteromonas	Pseudoalteromonas		Cordero lab	Chitin hydrogel particle enrichment	https://www.nature.com/articles/ncomms11965?origin=ppub	prototroph
3F01	A6	P1	P1_A6	Bacteria	Proteobacteria	Gammaproteobacteria	Alteromonadales	Alteromonadaceae	Pseudoalteromonas	Pseudoalteromonas		Cordero lab	Chitin hydrogel particle enrichment	https://www.nature.com/articles/ncomms11965?origin=ppub	prototroph
4A10	A8	P1	P1_A8	Bacteria	Proteobacteria	Alphaproteobacteria	Rhodobacterales	Rhodobacteraceae	Epibacterium			Cordero lab	Chitin hydrogel particle enrichment	https://www.nature.com/articles/ncomms11965?origin=ppub	prototroph
4B03	A9	P1	P1_A9	Bacteria	Proteobacteria	Gammaproteobacteria	Alteromonadales	Alteromonadaceae	Alteromonas	Alteromonas		Cordero lab	Chitin hydrogel particle enrichment	https://www.nature.com/articles/ncomms11965?origin=ppub	prototroph
4B04	A10	P1	P1_A10	Bacteria	Proteobacteria	Gammaproteobacteria	Vibrionales	Vibrionaceae	Vibrio	Vibrio		Cordero lab	Chitin hydrogel particle enrichment	https://www.nature.com/articles/ncomms11965?origin=ppub	prototroph
4C11	A12	P1	P1_A12	Bacteria	Proteobacteria	Gammaproteobacteria	Pseudomonadales	Saccharospirillaceae_A	Oceanobacter			Cordero lab	Chitin hydrogel particle enrichment	https://www.nature.com/articles/ncomms11965?origin=ppub	prototroph
4D01	B1	P1	P1_B1	Bacteria	Proteobacteria	Gammaproteobacteria	Alteromonadales	Alteromonadaceae	Pseudoalteromonas	Pseudoalteromonas		Cordero lab	Chitin hydrogel particle enrichment	https://www.nature.com/articles/ncomms11965?origin=ppub	prototroph
4D10	B2	P1	P1_B2	Bacteria	Proteobacteria	Gammaproteobacteria	Pseudomonadales	Saccharospirillaceae_A	Oceanobacter			Cordero lab	Chitin hydrogel particle enrichment	https://www.nature.com/articles/ncomms11965?origin=ppub	prototroph
4E07	B3	P1	P1_B3	Bacteria	Proteobacteria	Alphaproteobacteria	Rhodobacterales	Rhodobacteraceae	OMPR01	OMPR01		Cordero lab	Chitin hydrogel particle enrichment	https://www.nature.com/articles/ncomms11965?origin=ppub	prototroph
4G09	B6	P1	P1_B6	Bacteria	Proteobacteria	Gammaproteobacteria	Alteromonadales	Alteromonadaceae	Pseudoalteromonas	Pseudoalteromonas		Cordero lab	Chitin hydrogel particle enrichment	https://www.nature.com/articles/ncomms11965?origin=ppub	prototroph
5F06	B12	P1	P1_B12	Bacteria	Bacteroidota	Bacteroidia	Flavobacteriales	Flavobacteriaceae	Maribacter	Maribacter		Cordero lab	Chitin hydrogel particle enrichment	https://www.nature.com/articles/ncomms11965?origin=ppub	prototroph
5G01	C1	P1	P1_C1	Bacteria	Proteobacteria	Gammaproteobacteria	Pseudomonadales	Nitrincolaceae	Neptunomonas	Neptunomonas		Cordero lab	Chitin hydrogel particle enrichment	https://www.nature.com/articles/ncomms11965?origin=ppub	prototroph
6B07	C2	P1	P1_C2	Bacteria	Bacteroidota	Bacteroidia	Flavobacteriales	Flavobacteriaceae	Maribacter	Maribacter		Cordero lab	Chitin hydrogel particle enrichment	https://www.nature.com/articles/ncomms11965?origin=ppub	prototroph
6C06	H11	P2	P2_H11	Bacteria	Proteobacteria	Gammaproteobacteria	Alteromonadales	Psychromonadaceae	Psychromonas	Psychromonas		Cordero lab	Chitin hydrogel particle enrichment	https://www.nature.com/articles/ncomms11965?origin=ppub	prototroph
6D02	C5	P1	P1_C5	Bacteria	Proteobacteria	Gammaproteobacteria	Alteromonadales	Psychrobiaceae	Psychrobium	Psychrobium		Cordero lab	Chitin hydrogel particle enrichment	https://www.nature.com/articles/ncomms11965?origin=ppub	prototroph
6D03	C6	P1	P1_C6	Bacteria	Proteobacteria	Gammaproteobacteria	Vibrionales	Vibrionaceae	Vibrio	Vibrio		Cordero lab	Chitin hydrogel particle enrichment	https://www.nature.com/articles/ncomms11965?origin=ppub	prototroph
6E01	C7	P1	P1_C7	Bacteria	Proteobacteria	Gammaproteobacteria	Vibrionales	Vibrionaceae	Vibrio	Vibrio		Cordero lab	Chitin hydrogel particle enrichment	https://www.nature.com/articles/ncomms11965?origin=ppub	prototroph
6E02	C8	P1	P1_C8	Bacteria	Proteobacteria	Gammaproteobacteria	Vibrionales	Vibrionaceae	Vibrio	Vibrio		Cordero lab	Chitin hydrogel particle enrichment	https://www.nature.com/articles/ncomms11965?origin=ppub	prototroph
6G02	C10	P1	P1_C10	Bacteria	Proteobacteria	Gammaproteobacteria	Alteromonadales	Psychrobiaceae	Psychrobium	Psychrobium		Cordero lab	Chitin hydrogel particle enrichment	https://www.nature.com/articles/ncomms11965?origin=ppub	prototroph
A1R05	D1	P1	P1_D1	Bacteria	Proteobacteria	Gammaproteobacteria	Alteromonadales	Alteromonadaceae	Paraglaciecola	Paraglaciecola		Cordero lab	Agarose hydrogel particle enrichment	https://www.sciencedirect.com/science/article/pii/S0960982219303458	prototroph
A1R06	D2	P1	P1_D2	Bacteria	Proteobacteria	Gammaproteobacteria	Alteromonadales	Alteromonadaceae	Pseudoalteromonas	Pseudoalteromonas		Cordero lab	Agarose hydrogel particle enrichment	https://www.sciencedirect.com/science/article/pii/S0960982219303458	prototroph
A1R11	D3	P1	P1_D3	Bacteria	Proteobacteria	Gammaproteobacteria	Alteromonadales	Alteromonadaceae	Pseudoalteromonas	Pseudoalteromonas		Cordero lab	Agarose hydrogel particle enrichment	https://www.sciencedirect.com/science/article/pii/S0960982219303458	prototroph
A2M03	H5	P2	P2_H5	Bacteria	Bacteroidota	Bacteroidia	Flavobacteriales	Flavobacteriaceae	Zobellia	Zobellia		Cordero lab	Agarose hydrogel particle enrichment	https://www.sciencedirect.com/science/article/pii/S0960982219303458	prototroph
A2M07	D4	P1	P1_D4	Bacteria	Bacteroidota	Bacteroidia	Flavobacteriales	Flavobacteriaceae	Zobellia			Cordero lab	Agarose hydrogel particle enrichment	https://www.sciencedirect.com/science/article/pii/S0960982219303458	prototroph
A2R01	D5	P1	P1_D5	Bacteria	Proteobacteria	Gammaproteobacteria	Pseudomonadales	Halomonadaceae	Cobetia	Cobetia		Cordero lab	Agarose hydrogel particle enrichment	https://www.sciencedirect.com/science/article/pii/S0960982219303458	prototroph
A2R16	D8	P1	P1_D8	Bacteria	Proteobacteria	Gammaproteobacteria	Pseudomonadales	Nitrincolaceae	Neptunomonas	Neptunomonas		Cordero lab	Agarose hydrogel particle enrichment	https://www.sciencedirect.com/science/article/pii/S0960982219303458	prototroph
A3M03	D10	P1	P1_D10	Bacteria	Bacteroidota	Bacteroidia	Flavobacteriales	Flavobacteriaceae	Zobellia	Zobellia		Cordero lab	Agarose hydrogel particle enrichment	https://www.sciencedirect.com/science/article/pii/S0960982219303458	prototroph
A3R04	D12	P1	P1_D12	Bacteria	Proteobacteria	Gammaproteobacteria	Alteromonadales	Alteromonadaceae	Alteromonas_B			Cordero lab	Agarose hydrogel particle enrichment	https://www.sciencedirect.com/science/article/pii/S0960982219303458	prototroph
A3R12	E9	P1	P1_E9	Bacteria	Proteobacteria	Gammaproteobacteria	Alteromonadales	Alteromonadaceae	Paraglaciecola	Paraglaciecola		Cordero lab	Agarose hydrogel particle enrichment	https://www.sciencedirect.com/science/article/pii/S0960982219303458	prototroph
B1M15	E2	P1	P1_E2	Bacteria	Bacteroidota	Bacteroidia	Flavobacteriales	Flavobacteriaceae	Tamlana_A		potential contamination: atypical phenotype	Cordero lab	Alginate hydrogel particle enrichment	https://www.sciencedirect.com/science/article/pii/S0960982219303458	prototroph
B1R08	E3	P1	P1_E3	Bacteria	Proteobacteria	Gammaproteobacteria	Pseudomonadales	Halomonadaceae	Cobetia	Cobetia		Cordero lab	Alginate hydrogel particle enrichment	https://www.sciencedirect.com/science/article/pii/S0960982219303458	prototroph
B1R10	E4	P1	P1_E4	Bacteria	Proteobacteria	Gammaproteobacteria	Alteromonadales	Shewanellaceae	Shewanella	Shewanella		Cordero lab	Alginate hydrogel particle enrichment	https://www.sciencedirect.com/science/article/pii/S0960982219303458	prototroph
B2M01	E6	P1	P1_E6	Bacteria	Bacteroidota	Bacteroidia	Flavobacteriales	Flavobacteriaceae	Wenyingzhuangia			Cordero lab	Alginate hydrogel particle enrichment	https://www.sciencedirect.com/science/article/pii/S0960982219303458	prototroph
B2M13	E7	P1	P1_E7	Bacteria	Proteobacteria	Gammaproteobacteria	Pseudomonadales	Halomonadaceae	Cobetia	Cobetia		Cordero lab	Alginate hydrogel particle enrichment	https://www.sciencedirect.com/science/article/pii/S0960982219303458	prototroph
B2M17	E10	P1	P1_E10	Bacteria	Bacteroidota	Bacteroidia	Flavobacteriales	Flavobacteriaceae	Polaribacter			Cordero lab	Alginate hydrogel particle enrichment	https://www.sciencedirect.com/science/article/pii/S0960982219303458	prototroph
B2R03	E11	P1	P1_E11	Bacteria	Proteobacteria	Gammaproteobacteria	Alteromonadales	Alteromonadaceae	Agarivorans	Agarivorans		Cordero lab	Alginate hydrogel particle enrichment	https://www.sciencedirect.com/science/article/pii/S0960982219303458	prototroph
B2R04	E12	P1	P1_E12	Bacteria	Proteobacteria	Alphaproteobacteria	Rhodobacterales	Rhodobacteraceae	Phaeobacter	Phaeobacter		Cordero lab	Alginate hydrogel particle enrichment	https://www.sciencedirect.com/science/article/pii/S0960982219303458	prototroph
B2R14_2	C4	P2	P2_C4	Bacteria	Bacteroidota	Bacteroidia	Flavobacteriales	Flavobacteriaceae	Tamlana_A			Cordero lab (reisolated by Matti Gralka)	Alginate hydrogel particle enrichment	https://www.sciencedirect.com/science/article/pii/S0960982219303458	prototroph
B3M02	H5	P1	P1_H5	Bacteria	Proteobacteria	Gammaproteobacteria	Alteromonadales	Psychromonadaceae	Psychromonas	Psychromonas		Cordero lab	Alginate hydrogel particle enrichment	https://www.sciencedirect.com/science/article/pii/S0960982219303458	prototroph
B3M10	F6	P1	P1_F6	Bacteria	Proteobacteria	Gammaproteobacteria	Pseudomonadales	Cellvibrionaceae	Gilvimarinus			Cordero lab	Alginate hydrogel particle enrichment	https://www.sciencedirect.com/science/article/pii/S0960982219303458	prototroph
B3R02	F9	P1	P1_F9	Bacteria	Proteobacteria	Gammaproteobacteria	Alteromonadales	Alteromonadaceae	Aliiglaciecola			Cordero lab	Alginate hydrogel particle enrichment	https://www.sciencedirect.com/science/article/pii/S0960982219303458	prototroph
B3R02_2	C11	P1	P1_C11	Bacteria	Proteobacteria	Gammaproteobacteria	Alteromonadales	Alteromonadaceae	Aliiglaciecola			Cordero lab (reisolated by Matti Gralka)	Alginate hydrogel particle enrichment	https://www.sciencedirect.com/science/article/pii/S0960982219303458	prototroph
B3R09	F10	P1	P1_F10	Bacteria	Proteobacteria	Alphaproteobacteria	Rhodobacterales	Rhodobacteraceae	Cognatishimia			Cordero lab	Alginate hydrogel particle enrichment	https://www.sciencedirect.com/science/article/pii/S0960982219303458	prototroph
B3R10	F11	P1	P1_F11	Bacteria	Proteobacteria	Gammaproteobacteria	Alteromonadales	Alteromonadaceae	Psychrosphaera			Cordero lab	Alginate hydrogel particle enrichment	https://www.sciencedirect.com/science/article/pii/S0960982219303458	prototroph
B3R15	F12	P1	P1_F12	Bacteria	Proteobacteria	Gammaproteobacteria	Alteromonadales	Alteromonadaceae	Psychrosphaera			Cordero lab	Alginate hydrogel particle enrichment	https://www.sciencedirect.com/science/article/pii/S0960982219303458	prototroph
B3R18	G1	P1	P1_G1	Bacteria	Bacteroidota	Bacteroidia	Flavobacteriales	Flavobacteriaceae	Zobellia			Cordero lab	Alginate hydrogel particle enrichment	https://www.sciencedirect.com/science/article/pii/S0960982219303458	prototroph
C1M14	C4	P1	P1_C4	Bacteria	Proteobacteria	Gammaproteobacteria	Alteromonadales	Alteromonadaceae	Alteromonas_B			Cordero lab	Carageenan hydrogel particle enrichment	https://www.sciencedirect.com/science/article/pii/S0960982219303458	prototroph
C1R02	G2	P1	P1_G2	Bacteria	Proteobacteria	Gammaproteobacteria	Alteromonadales	Alteromonadaceae	Aliiglaciecola			Cordero lab	Carageenan hydrogel particle enrichment	https://www.sciencedirect.com/science/article/pii/S0960982219303458	prototroph
C1R08	G3	P1	P1_G3	Bacteria	Proteobacteria	Gammaproteobacteria	Pseudomonadales	Saccharospirillaceae_A	Oceanobacter			Cordero lab	Carageenan hydrogel particle enrichment	https://www.sciencedirect.com/science/article/pii/S0960982219303458	prototroph
C2M01	G4	P1	P1_G4	Bacteria	Proteobacteria	Gammaproteobacteria	Vibrionales	Vibrionaceae	Photobacterium			Cordero lab	Carageenan hydrogel particle enrichment	https://www.sciencedirect.com/science/article/pii/S0960982219303458	prototroph
C2M04_2	G12	P2	P2_G12	Bacteria	Proteobacteria	Gammaproteobacteria	Alteromonadales	Alteromonadaceae	Agarivorans	Agarivorans		Cordero lab (reisolated by Matti Gralka)	Carageenan hydrogel particle enrichment	https://www.sciencedirect.com/science/article/pii/S0960982219303458	prototroph
C2R13	G10	P1	P1_G10	Bacteria	Proteobacteria	Gammaproteobacteria	Pseudomonadales	Halomonadaceae	Cobetia	Cobetia		Cordero lab	Carageenan hydrogel particle enrichment	https://www.sciencedirect.com/science/article/pii/S0960982219303458	prototroph
C2R21	G11	P1	P1_G11	Bacteria	Proteobacteria	Gammaproteobacteria	Alteromonadales	Alteromonadaceae	Pseudoalteromonas	Pseudoalteromonas		Cordero lab	Carageenan hydrogel particle enrichment	https://www.sciencedirect.com/science/article/pii/S0960982219303458	prototroph
C3M08	H1	P1	P1_H1	Bacteria	Proteobacteria	Gammaproteobacteria	Alteromonadales	Alteromonadaceae	Pseudoalteromonas	Pseudoalteromonas		Cordero lab	Carageenan hydrogel particle enrichment	https://www.sciencedirect.com/science/article/pii/S0960982219303458	prototroph
C3M10	H2	P1	P1_H2	Bacteria	Proteobacteria	Gammaproteobacteria	Alteromonadales	Alteromonadaceae	Pseudoalteromonas	Pseudoalteromonas		Cordero lab	Carageenan hydrogel particle enrichment	https://www.sciencedirect.com/science/article/pii/S0960982219303458	prototroph
C3R12	H7	P1	P1_H7	Bacteria	Proteobacteria	Gammaproteobacteria	Vibrionales	Vibrionaceae	Vibrio	Vibrio		Cordero lab	Carageenan hydrogel particle enrichment	https://www.sciencedirect.com/science/article/pii/S0960982219303458	prototroph
D2M02	G3	P2	P2_G3	Bacteria	Proteobacteria	Gammaproteobacteria	Alteromonadales	Alteromonadaceae	Colwellia			Cordero lab	Chitosan hydrogel particle enrichment	https://www.sciencedirect.com/science/article/pii/S0960982219303458	prototroph
D2M19	H11	P1	P1_H11	Bacteria	Proteobacteria	Gammaproteobacteria	Pseudomonadales	Oleiphilaceae	Marinobacter			Cordero lab	Chitosan hydrogel particle enrichment	https://www.sciencedirect.com/science/article/pii/S0960982219303458	prototroph
D2R05	A1	P2	P2_A1	Bacteria	Proteobacteria	Gammaproteobacteria	Alteromonadales	Alteromonadaceae	Aliiglaciecola			Cordero lab	Chitosan hydrogel particle enrichment	https://www.sciencedirect.com/science/article/pii/S0960982219303458	prototroph
D3M08	H8	P2	P2_H8	Bacteria	Proteobacteria	Gammaproteobacteria	Alteromonadales	Alteromonadaceae	Alteromonas	Alteromonas		Cordero lab	Chitosan hydrogel particle enrichment	https://www.sciencedirect.com/science/article/pii/S0960982219303458	prototroph
D3M17_2	B6	P2	P2_B6	Bacteria	Proteobacteria	Gammaproteobacteria	Pseudomonadales	Cellvibrionaceae	Saccharophagus	Saccharophagus		Cordero lab (reisolated by Matti Gralka)	Chitosan hydrogel particle enrichment	https://www.sciencedirect.com/science/article/pii/S0960982219303458	prototroph
E2M18	B4	P2	P2_B4	Bacteria	Proteobacteria	Gammaproteobacteria	Vibrionales	Vibrionaceae	Photobacterium			Cordero lab	Agarose-alginate hydrogel particle enrichment	https://www.sciencedirect.com/science/article/pii/S0960982219303458	prototroph
E2R12	B5	P2	P2_B5	Bacteria	Proteobacteria	Gammaproteobacteria	Alteromonadales	Alteromonadaceae	Paraglaciecola	Paraglaciecola		Cordero lab	Agarose-alginate hydrogel particle enrichment	https://www.sciencedirect.com/science/article/pii/S0960982219303458	prototroph
E3M09	B10	P2	P2_B10	Bacteria	Proteobacteria	Gammaproteobacteria	Pseudomonadales	Cellvibrionaceae	Gilvimarinus		potential contamination: 10% by checkM	Cordero lab	Agarose-alginate hydrogel particle enrichment	https://www.sciencedirect.com/science/article/pii/S0960982219303458	prototroph
E3R11	H2	P2	P2_H2	Bacteria	Proteobacteria	Gammaproteobacteria	Vibrionales	Vibrionaceae	Vibrio			Cordero lab	Agarose-alginate hydrogel particle enrichment	https://www.sciencedirect.com/science/article/pii/S0960982219303458	prototroph
E3R18	C5	P2	P2_C5	Bacteria	Bacteroidota	Bacteroidia	Cytophagales	Cyclobacteriaceae	Reichenbachiella	Reichenbachiella		Cordero lab	Agarose-alginate hydrogel particle enrichment	https://www.sciencedirect.com/science/article/pii/S0960982219303458	prototroph
F1R06	C8	P2	P2_C8	Bacteria	Proteobacteria	Gammaproteobacteria	Alteromonadales	Alteromonadaceae	Pseudoalteromonas	Pseudoalteromonas		Cordero lab	Agarose-carageenan hydrogel particle enrichment	https://www.sciencedirect.com/science/article/pii/S0960982219303458	prototroph
F2M13	H6	P2	P2_H6	Bacteria	Proteobacteria	Gammaproteobacteria	Alteromonadales	Alteromonadaceae	Alteromonas			Cordero lab	Agarose-carageenan hydrogel particle enrichment	https://www.sciencedirect.com/science/article/pii/S0960982219303458	prototroph
F2R02	C10	P2	P2_C10	Bacteria	Proteobacteria	Gammaproteobacteria	Vibrionales	Vibrionaceae	Vibrio	Vibrio		Cordero lab	Agarose-carageenan hydrogel particle enrichment	https://www.sciencedirect.com/science/article/pii/S0960982219303458	prototroph
F2R05	C11	P2	P2_C11	Bacteria	Proteobacteria	Gammaproteobacteria	Vibrionales	Vibrionaceae	Vibrio	Vibrio		Cordero lab	Agarose-carageenan hydrogel particle enrichment	https://www.sciencedirect.com/science/article/pii/S0960982219303458	prototroph
F2R10	C12	P2	P2_C12	Bacteria	Proteobacteria	Gammaproteobacteria	Pseudomonadales	Nitrincolaceae	Amphritea			Cordero lab	Agarose-carageenan hydrogel particle enrichment	https://www.sciencedirect.com/science/article/pii/S0960982219303458	prototroph
F2R15	D3	P2	P2_D3	Bacteria	Proteobacteria	Gammaproteobacteria	Pseudomonadales	Nitrincolaceae	Neptuniibacter			Cordero lab	Agarose-carageenan hydrogel particle enrichment	https://www.sciencedirect.com/science/article/pii/S0960982219303458	prototroph
F3M04	D4	P2	P2_D4	Bacteria	Bacteroidota	Bacteroidia	Flavobacteriales	Flavobacteriaceae	Zobellia	Zobellia		Cordero lab	Agarose-carageenan hydrogel particle enrichment	https://www.sciencedirect.com/science/article/pii/S0960982219303458	prototroph
F3M07	D6	P2	P2_D6	Bacteria	Proteobacteria	Gammaproteobacteria	Alteromonadales	Alteromonadaceae	Psychrosphaera			Cordero lab	Agarose-carageenan hydrogel particle enrichment	https://www.sciencedirect.com/science/article/pii/S0960982219303458	prototroph
F3M13	D7	P2	P2_D7	Bacteria	Proteobacteria	Gammaproteobacteria	Alteromonadales	Alteromonadaceae	Alteromonas	Alteromonas		Cordero lab	Agarose-carageenan hydrogel particle enrichment	https://www.sciencedirect.com/science/article/pii/S0960982219303458	prototroph
F3R08	H7	P2	P2_H7	Bacteria	Proteobacteria	Gammaproteobacteria	Alteromonadales	Alteromonadaceae	Alteromonas	Alteromonas		Cordero lab	Agarose-carageenan hydrogel particle enrichment	https://www.sciencedirect.com/science/article/pii/S0960982219303458	prototroph
G1M02	D9	P2	P2_D9	Bacteria	Proteobacteria	Gammaproteobacteria	Alteromonadales	Psychromonadaceae	Motilimonas			Cordero lab	Agarose-chitosan hydrogel particle enrichment	https://www.sciencedirect.com/science/article/pii/S0960982219303458	prototroph
G1M15	D11	P2	P2_D11	Bacteria	Proteobacteria	Gammaproteobacteria	Vibrionales	Vibrionaceae	Photobacterium	Photobacterium		Cordero lab	Agarose-chitosan hydrogel particle enrichment	https://www.sciencedirect.com/science/article/pii/S0960982219303458	prototroph
G2M07	E2	P2	P2_E2	Bacteria	Proteobacteria	Gammaproteobacteria	Pseudomonadales	Saccharospirillaceae	Reinekea			Cordero lab	Agarose-chitosan hydrogel particle enrichment	https://www.sciencedirect.com/science/article/pii/S0960982219303458	prototroph
G3M13	E9	P2	P2_E9	Bacteria	Proteobacteria	Gammaproteobacteria	Alteromonadales	Alteromonadaceae	Alteromonas_B	Alteromonas_B		Cordero lab	Agarose-chitosan hydrogel particle enrichment	https://www.sciencedirect.com/science/article/pii/S0960982219303458	prototroph
G3R17	E11	P2	P2_E11	Bacteria	Bacteroidota	Bacteroidia	Flavobacteriales	Flavobacteriaceae	Maribacter			Cordero lab	Agarose-chitosan hydrogel particle enrichment	https://www.sciencedirect.com/science/article/pii/S0960982219303458	prototroph
I1M15	F1	P2	P2_F1	Bacteria	Proteobacteria	Gammaproteobacteria	Pseudomonadales	Nitrincolaceae	Neptunomonas	Neptunomonas		Cordero lab	Chitin hydrogel particle enrichment	https://www.sciencedirect.com/science/article/pii/S0960982219303458	prototroph
I1R14	F2	P2	P2_F2	Bacteria	Proteobacteria	Gammaproteobacteria	Alteromonadales	Alteromonadaceae	Pseudoalteromonas	Pseudoalteromonas		Cordero lab	Chitin hydrogel particle enrichment	https://www.sciencedirect.com/science/article/pii/S0960982219303458	prototroph
I2R04	F9	P2	P2_F9	Bacteria	Proteobacteria	Gammaproteobacteria	Alteromonadales	Alteromonadaceae	Colwellia_A			Cordero lab	Chitin hydrogel particle enrichment	https://www.sciencedirect.com/science/article/pii/S0960982219303458	prototroph
I2R16	F11	P2	P2_F11	Bacteria	Proteobacteria	Gammaproteobacteria	Alteromonadales	Alteromonadaceae	Psychrosphaera			Cordero lab	Chitin hydrogel particle enrichment	https://www.sciencedirect.com/science/article/pii/S0960982219303458	prototroph
I3M07	G8	P2	P2_G8	Bacteria	Proteobacteria	Gammaproteobacteria	Vibrionales	Vibrionaceae	Vibrio	Vibrio		Cordero lab	Chitin hydrogel particle enrichment	https://www.sciencedirect.com/science/article/pii/S0960982219303458	prototroph
I3M08	F12	P2	P2_F12	Bacteria	Proteobacteria	Gammaproteobacteria	Alteromonadales	Alteromonadaceae	Thalassotalea			Cordero lab	Chitin hydrogel particle enrichment	https://www.sciencedirect.com/science/article/pii/S0960982219303458	prototroph
I3R07	G5	P2	P2_G5	Bacteria	Proteobacteria	Gammaproteobacteria	Pseudomonadales	Nitrincolaceae	Amphritea			Cordero lab	Chitin hydrogel particle enrichment	https://www.sciencedirect.com/science/article/pii/S0960982219303458	prototroph
YB2	B9	P2	P2_B9	Bacteria	Proteobacteria	Gammaproteobacteria	Vibrionales	Vibrionaceae	Vibrio	Vibrio		Vardi Lab	Infected coral	https://www.microbiologyresearch.org/content/journal/ijsem/10.1099/ijs.0.02402-0	prototroph
13B01	H3	P2	P2_H3	Bacteria	Proteobacteria	Gammaproteobacteria	Vibrionales	Vibrionaceae	Vibrio	Vibrio		Polz lab (Jan Hendrik Hehemann)	Seawater	https://www.ncbi.nlm.nih.gov/biosample?LinkName=assembly_biosample&from_uid=772581	dropped_from_analysis
1A01_rep	D12	P2	P2_D12	NA	NA	NA	NA	NA	NA	NA	biological replicate of 1A01 (plate 1 - A1)/encodes alginate lyase	NA	NA	NA	dropped_from_analysis
3D05_rep	G4	P2	P2_G4	NA	NA	NA	NA	NA	NA	NA	biological replicate of 1A01 (plate 1 - A1)/encodes alginate lyase	NA	NA	NA	dropped_from_analysis
4A09_2	G11	P2	P2_G11	Bacteria	Proteobacteria	Gammaproteobacteria	Pseudomonadales	Saccharospirillaceae_A	Oceanobacter			Cordero lab (reisolated by Matti Gralka)	Chitin hydrogel particle enrichment	https://www.sciencedirect.com/science/article/pii/S0960982219303458	dropped_from_analysis
4C08	A11	P1	P1_A11	Bacteria	Bacteroidota	Bacteroidia	Flavobacteriales	Flavobacteriaceae	Polaribacter	Polaribacter	NA	NA	NA	NA	dropped_from_analysis
4G03	B5	P1	P1_B5	Bacteria	Bacteroidota	Bacteroidia	Flavobacteriales	Flavobacteriaceae	Tenacibaculum	Tenacibaculum		Cordero lab	Chitin hydrogel particle enrichment	https://www.nature.com/articles/ncomms11965?origin=ppub	dropped_from_analysis
5C01	B9	P1	P1_B9	Bacteria	Proteobacteria	Alphaproteobacteria	Rhodobacterales	Rhodobacteraceae	OMPR01	OMPR01		Cordero lab	Chitin hydrogel particle enrichment	https://www.nature.com/articles/ncomms11965?origin=ppub	dropped_from_analysis
6C01	C3	P1	P1_C3	Bacteria	Proteobacteria	Gammaproteobacteria	Alteromonadales	Alteromonadaceae	Alteromonas	Alteromonas		Cordero lab	Chitin hydrogel particle enrichment	https://www.nature.com/articles/ncomms11965?origin=ppub	dropped_from_analysis
6E03	C9	P1	P1_C9	Bacteria	Proteobacteria	Gammaproteobacteria	Vibrionales	Vibrionaceae	Vibrio	Vibrio		Cordero lab	Chitin hydrogel particle enrichment	https://www.nature.com/articles/ncomms11965?origin=ppub	dropped_from_analysis
A2R05	D6	P1	P1_D6	Bacteria	Bacteroidota	Bacteroidia	Flavobacteriales	Flavobacteriaceae	Tenacibaculum	Tenacibaculum		Cordero lab	Agarose hydrogel particle enrichment	https://www.sciencedirect.com/science/article/pii/S0960982219303458	dropped_from_analysis
B2M06	B8	P1	P1_B8	Bacteria	Bacteroidota	Bacteroidia	Flavobacteriales	Flavobacteriaceae	Cellulophaga			Cordero lab	Alginate hydrogel particle enrichment	https://www.sciencedirect.com/science/article/pii/S0960982219303458	dropped_from_analysis
B2R14	F2	P1	P1_F2	Bacteria	Bacteroidota	Bacteroidia	Flavobacteriales	Flavobacteriaceae	Tenacibaculum	Tenacibaculum		Cordero lab	Alginate hydrogel particle enrichment	https://www.sciencedirect.com/science/article/pii/S0960982219303458	dropped_from_analysis
B2R22_2	C3	P2	P2_C3	NA	NA	NA	NA	NA	NA	NA	NA	Cordero lab	Alginate hydrogel particle enrichment	https://www.sciencedirect.com/science/article/pii/S0960982219303458	dropped_from_analysis
B3M08	F5	P1	P1_F5	Bacteria	Proteobacteria	Alphaproteobacteria	Rhodobacterales	Rhodobacteraceae	Lentibacter			Cordero lab	Alginate hydrogel particle enrichment	https://www.sciencedirect.com/science/article/pii/S0960982219303458	dropped_from_analysis
B3M12	F7	P1	P1_F7	Bacteria	Bacteroidota	Bacteroidia	Flavobacteriales	Flavobacteriaceae	Wenyingzhuangia			Cordero lab	Alginate hydrogel particle enrichment	https://www.sciencedirect.com/science/article/pii/S0960982219303458	dropped_from_analysis
C1R06	G9	P2	P2_G9	Bacteria	Proteobacteria	Gammaproteobacteria	Pseudomonadales	Nitrincolaceae	Amphritea			Cordero lab	Carageenan hydrogel particle enrichment	https://www.sciencedirect.com/science/article/pii/S0960982219303458	dropped_from_analysis
C1R06_2	B3	P2	P2_B3	Bacteria	Firmicutes	Bacilli	Staphylococcales	Staphylococcaceae	Staphylococcus	Staphylococcus	isolate probable contaminate	Cordero lab (reisolated by Matti Gralka)	Carageenan hydrogel particle enrichment	https://www.sciencedirect.com/science/article/pii/S0960982219303458	dropped_from_analysis
C1R06_2_rep	G10	P2	P2_G10	Bacteria	Firmicutes	Bacilli	Bacillales	Bacillaceae_G	Bacillus_A	Bacillus_A	biological replicate of 1A01 (plate 1 - A1)/encodes alginate lyase	NA	NA	NA	dropped_from_analysis
C2M04	G5	P1	P1_G5	Bacteria	Proteobacteria	Gammaproteobacteria	Alteromonadales	Alteromonadaceae	Agarivorans	Agarivorans		Cordero lab	Carageenan hydrogel particle enrichment	https://www.sciencedirect.com/science/article/pii/S0960982219303458	dropped_from_analysis
C3M11	H3	P1	P1_H3	Bacteria	Bacteroidota	Bacteroidia	Flavobacteriales	Flavobacteriaceae	Tenacibaculum			Cordero lab	Carageenan hydrogel particle enrichment	https://www.sciencedirect.com/science/article/pii/S0960982219303458	dropped_from_analysis
C3R06	H4	P1	P1_H4	Bacteria	Firmicutes	Bacilli	Bacillales	Bacillaceae_G	Bacillus_A	Bacillus_A		Cordero lab	Carageenan hydrogel particle enrichment	https://www.sciencedirect.com/science/article/pii/S0960982219303458	dropped_from_analysis
C3R06_2	C2	P2	P2_C2	Bacteria	Firmicutes	Bacilli	Bacillales	Bacillaceae_G	Bacillus_A	Bacillus_A		Cordero lab (reisolated by Matti Gralka)	Carageenan hydrogel particle enrichment	https://www.sciencedirect.com/science/article/pii/S0960982219303458	dropped_from_analysis
C3R15	H9	P1	P1_H9	Bacteria	Bacteroidota	Bacteroidia	Flavobacteriales	Flavobacteriaceae	Oceanihabitans			Cordero lab	Carageenan hydrogel particle enrichment	https://www.sciencedirect.com/science/article/pii/S0960982219303458	dropped_from_analysis
C3R17	G1	P2	P2_G1	Bacteria	Bacteroidota	Bacteroidia	Flavobacteriales	Flavobacteriaceae	Zobellia			Cordero lab	Carageenan hydrogel particle enrichment	https://www.sciencedirect.com/science/article/pii/S0960982219303458	dropped_from_analysis
D3R02	A8	P2	P2_A8	NA	NA	NA	NA	NA	NA	NA		Cordero lab	Chitosan hydrogel particle enrichment	https://www.sciencedirect.com/science/article/pii/S0960982219303458	dropped_from_analysis
D3R05	A10	P2	P2_A10	Bacteria	Bacteroidota	Bacteroidia	Flavobacteriales	Flavobacteriaceae	Oceanihabitans			Cordero lab	Chitosan hydrogel particle enrichment	https://www.sciencedirect.com/science/article/pii/S0960982219303458	dropped_from_analysis
D3R11	A11	P2	P2_A11	Bacteria	Bacteroidota	Bacteroidia	Flavobacteriales	Flavobacteriaceae	Tenacibaculum_A			Cordero lab	Chitosan hydrogel particle enrichment	https://www.sciencedirect.com/science/article/pii/S0960982219303458	dropped_from_analysis
D3R18	A12	P2	P2_A12	NA	NA	NA	NA	NA	NA	NA		Cordero lab	Chitosan hydrogel particle enrichment	https://www.sciencedirect.com/science/article/pii/S0960982219303458	dropped_from_analysis
D3R19	B1	P2	P2_B1	Bacteria	Bacteroidota	Bacteroidia	Flavobacteriales	Flavobacteriaceae	Winogradskyella			Cordero lab	Chitosan hydrogel particle enrichment	https://www.sciencedirect.com/science/article/pii/S0960982219303458	dropped_from_analysis
E2R20	H10	P2	P2_H10	Bacteria	Firmicutes	Bacilli	Staphylococcales	Staphylococcaceae	Staphylococcus	Staphylococcus		Cordero lab	Agarose-alginate hydrogel particle enrichment	https://www.sciencedirect.com/science/article/pii/S0960982219303458	dropped_from_analysis
E3R09	H12	P2	P2_H12	Bacteria	Bacteroidota	Bacteroidia	Flavobacteriales	Flavobacteriaceae	Winogradskyella			Cordero lab	Agarose-alginate hydrogel particle enrichment	https://www.sciencedirect.com/science/article/pii/S0960982219303458	dropped_from_analysis
empty1	E7	P2	P2_E7	NA	NA	NA	NA	NA	NA	NA	negative control				dropped_from_analysis
empty2	G6	P2	P2_G6	NA	NA	NA	NA	NA	NA	NA	negative control				dropped_from_analysis
F2M12	C9	P2	P2_C9	Bacteria	Proteobacteria	Gammaproteobacteria	Alteromonadales	Alteromonadaceae	Pseudoalteromonas	Pseudoalteromonas		Cordero lab	Agarose-carageenan hydrogel particle enrichment	https://www.sciencedirect.com/science/article/pii/S0960982219303458	dropped_from_analysis
F3M06	D5	P2	P2_D5	NA	NA	NA	NA	NA	NA	NA		Cordero lab	Agarose-carageenan hydrogel particle enrichment	https://www.sciencedirect.com/science/article/pii/S0960982219303458	dropped_from_analysis
F3R18	D8	P2	P2_D8	Bacteria	Proteobacteria	Alphaproteobacteria	Rhodobacterales	Rhodobacteraceae	Celeribacter	Celeribacter		Cordero lab	Agarose-carageenan hydrogel particle enrichment	https://www.sciencedirect.com/science/article/pii/S0960982219303458	dropped_from_analysis
G2M05	E1	P2	P2_E1	Bacteria	Proteobacteria	Gammaproteobacteria	Vibrionales	Vibrionaceae	Photobacterium	Photobacterium	NA	NA	NA	NA	dropped_from_analysis
G2R05	E3	P2	P2_E3	NA	NA	NA	NA	NA	NA	NA		Cordero lab	Agarose-chitosan hydrogel particle enrichment	https://www.sciencedirect.com/science/article/pii/S0960982219303458	dropped_from_analysis
G2R14	E6	P2	P2_E6	Bacteria	Proteobacteria	Gammaproteobacteria	Pseudomonadales	Oleiphilaceae	Marinobacter			Cordero lab	Agarose-chitosan hydrogel particle enrichment	https://www.sciencedirect.com/science/article/pii/S0960982219303458	dropped_from_analysis
I2M16	F6	P2	P2_F6	Bacteria	Proteobacteria	Gammaproteobacteria	Pseudomonadales	Oleiphilaceae	Marinobacter			Cordero lab	Chitin hydrogel particle enrichment	https://www.sciencedirect.com/science/article/pii/S0960982219303458	dropped_from_analysis
I2M17	F7	P2	P2_F7	NA	NA	NA	NA	NA	NA	NA		Cordero lab	Chitin hydrogel particle enrichment	https://www.sciencedirect.com/science/article/pii/S0960982219303458	dropped_from_analysis
I3R17	G7	P2	P2_G7	Bacteria	Firmicutes	Bacilli	Staphylococcales	Staphylococcaceae	Staphylococcus	Staphylococcus	NA	NA	NA	NA	dropped_from_analysis
